# Supplementary material for: Characteristics of Pruritus in Various Clinical Variants of Psoriasis: Results of the Multinational, Multicenter, Cross-Sectional Study
Source: Life (Basel). 2021 Jun 27;11(7):623. doi: 10.3390/life11070623 (PMC8304988; doi:10.3390/life11070623)
Supplement: Supplementary file 1 [file life-11-00623-s001.zip]

Archive with 1 entries (1 files):
- life-1263518-supplementary.pdf
